# Supplementary material for: A Scoping Review and Risk Assessment of Aflatoxin B1 Contamination in Rice, Maize, and Peanut-Based Products Across Selected ASEAN Countries
Source: Foods. 2026 May 25;15(11):1874. doi: 10.3390/foods15111874 (PMC13256838; doi:10.3390/foods15111874)
Supplement: Supplementary file 1 [file foods-15-01874-s001.zip › Supplementary Table S4.xlsx]

## Sheet: Raw Data
Country	Reference	Food type	n	Toxin	Mean_ug/kg	SD_ug/kg	Min_ug/kg	Max_ug/kg	Median_ug/kg	conv_factor_used	Converted_flag
Philippines	Romero & Cumagun (2023)	Maize	5	AFB1	14.5824		2.604	10.416		0.868	AFB1 (converted from TAF)
Philippines	Romero & Cumagun (2023)	Maize	5	AFB1	11.0236					0.868	AFB1 (converted from TAF)
Philippines	Romero & Cumagun (2023)	Maize	18	AFB1	40.6224					0.868	AFB1 (converted from TAF)
Philippines	Romero & Cumagun (2023)	Maize	21	AFB1	193.738					0.868	AFB1 (converted from TAF)
Philippines	Romero & Cumagun (2023)	Maize	22	AFB1	89.0568					0.868	AFB1 (converted from TAF)
Philippines	Romero & Cumagun (2023)	Maize	30	AFB1	140.963					0.868	AFB1 (converted from TAF)
Philippines	Rustia et al. (2022)	Peanut	12	AFB1	30.5	54.02					AFB1
Philippines	Rustia et al. (2022)	Peanut	12	AFB1	2337.04	3463.24					AFB1
Philippines	Rustia et al. (2022)	Peanut	12	AFB1	465.5	566.22					AFB1
Philippines	Rustia et al. (2022)	Peanut	10	AFB1	0.51	0.2					AFB1
Philippines	Rustia et al. (2022)	Peanut	4	AFB1	43.71	78.62					AFB1
Thailand	Panrapee et al. (2016)	Rice	30	AFB1	1.66			26.61			AFB1
Thailand	Panrapee et al. (2016)	Rice	30	AFB1	0.76			13.42			AFB1
Thailand	Panrapee et al. (2016)	Rice	30	AFB1	0.57			5.8			AFB1
Thailand	Panrapee et al. (2016)	Rice	30	AFB1	0.41			4.16			AFB1
Thailand	Panrapee et al. (2016)	Rice	30	AFB1	0.09			2.61			AFB1
Thailand	Panrapee et al. (2016)	Rice	30	AFB1	0.05			1.43			AFB1
Thailand	Panrapee et al. (2016)	Rice	30	AFB1	0.14			2.02			AFB1
Thailand	Panrapee et al. (2016)	Rice	30	AFB1	0.2			3.51			AFB1
Thailand	Sinphitakkul et al. (2019)	Rice	30	AFB1	1.38		0.1	0.4			AFB1
Thailand	Sinphitakkul et al. (2019)	Rice	30	AFB1	1.44		0.3	0.5			AFB1
Thailand	Sinphitakkul et al. (2019)	Rice	30	AFB1	1.48		0.2	0.4			AFB1
Thailand	Tansakul et al. (2013)	Rice	25	AFB1	0.072					0.45	AFB1 (converted from TAF)
Thailand	Tansakul et al. (2013)	Rice	10	AFB1	11.4435		0.027	22.8555		0.45	AFB1 (converted from TAF)
Thailand	Tansakul et al. (2013)	Peanut	25	AFB1	1.09109		0.03815	5.63857		0.763	AFB1 (converted from TAF)
Vietnam	Nguyen et al. (2018)	Maize	76	AFB1	73.7			417	41		AFB1
Vietnam	Nguyen et al. (2018)	Maize	75	AFB1	16			66.8	4.5		AFB1
Vietnam	Nguyen et al. (2018)	Maize	76	AFB1	45.8			141.8	34.3		AFB1
Vietnam	Nguyen et al. (2018)	Maize	76	AFB1	26.6			55.6	26.7		AFB1
Vietnam	Nguyen et al. (2018)	Maize	75	AFB1	11.3			69.4	4.6		AFB1
Vietnam	Phan et al. (2021)	Rice	230	AFB1	0.2	0.4			10.2		AFB1
Vietnam	Do et al. (2020)	Maize	40	AFB1	2.62			25			AFB1
Vietnam	Do et al. (2020)	Rice	40	AFB1	0.42			13			AFB1
Vietnam	Do et al. (2020)	Peanut	40	AFB1	9.28			16			AFB1
Vietnam	Do et al. (2020)	Maize	49	AFB1	5.39			94.5			AFB1
Vietnam	Do et al. (2020)	Rice	48	AFB1	2.04			93			AFB1
Vietnam	Do et al. (2020)	Peanut	46	AFB1	4.96			159			AFB1
Vietnam	Do et al. (2020)	Maize	100	AFB1	66.1			1572			AFB1
Vietnam	Do et al. (2020)	Rice	56	AFB1	1.01			26			AFB1
Vietnam	Do et al. (2020)	Peanut	58	AFB1	16.57			362			AFB1
Malaysia	Chin et al. (2012)	Peanut		AFB1	26.75			117.3			AFB1
Malaysia	Samsudin & Abdullah (2013)	Coloured rice	50	AFB1	6.624	7.308	0.2745	34.7985		0.45	AFB1 (converted from TAF)
Malaysia	Norlia et al. (2018)	peanut	87	AFB1	56	183.4	0	995.4	0		AFB1
Malaysia	Norlia et al. (2018)	Peanut product	91	AFB1	6	24.4	0	196.7	0.2		AFB1
Malaysia	Soleimany et al., (2011)	Rice	30	AFB1	0.954	0.117	0.0855	1.782		0.45	AFB1 (converted from TAF)
Malaysia	Soleimany et al., (2011)	maize	5	AFB1	0.217					0.868	AFB1 (converted from TAF)
Malaysia	Khayoon et al. (2012)	Coloured Rice	5	AFB1	2.349					0.45	AFB1 (converted from TAF)
Malaysia	Khayoon et al. (2012)	Coloured Rice	5	AFB1	0.495					0.45	AFB1 (converted from TAF)
Malaysia	Khayoon et al. (2012)	Rice	5	AFB1	2.2365					0.45	AFB1 (converted from TAF)
Malaysia	Khayoon et al. (2012)	Rice	5	AFB1	2.376					0.45	AFB1 (converted from TAF)
Malaysia	Khayoon et al. (2012)	Rice	5	AFB1	5.28						AFB1
Malaysia	Khayoon et al. (2012)	peanut	9	AFB1	4.578					0.763	AFB1 (converted from TAF)
Malaysia	Khayoon et al. (2012)	peanut	9	AFB1	6						AFB1
Malaysia	Khayoon et al. (2012)	peanut	9	AFB1	1.64045					0.763	AFB1 (converted from TAF)
Malaysia	Khayoon et al. (2012)	peanut	9	AFB1	2.41108					0.763	AFB1 (converted from TAF)
Malaysia	Khayoon et al. (2012)	peanut	9	AFB1	3.16						AFB1
Malaysia	Khayoon et al. (2012)	peanut	9	AFB1	4.85268					0.763	AFB1 (converted from TAF)
Malaysia	Reddy et al. (2011)	Rice	13	AFB1	1.75		0.68	3.79			AFB1
Malaysia	Reddy et al. (2011)	maize	8	AFB1	3.86		1.75	8.95			AFB1
Malaysia	Reddy et al. (2011)	peanut	13	AFB1	4.25		1.47	15.33			AFB1
Malaysia	Leong et al., (2011)	peanut	8	AFB1	1.01	0.02	0.99	1.02			AFB1
Malaysia	Leong et al., (2011)	peanut	8	AFB1	0.78	0.43	0.86	1.08			AFB1
Malaysia	Leong et al., (2011)	peanut	5	AFB1	58.9	93.4	1.08	222			AFB1
Malaysia	Leong et al., (2011)	peanut	2	AFB1	0.68	0.39	0.4	0.96			AFB1
Malaysia	Leong et al., (2011)	peanut	19	AFB1	5.2	11	0.88	44.1			AFB1
Malaysia	Leong et al., (2011)	Peanut product	4	AFB1	1.19	0.18	0.94	1.48			AFB1
Malaysia	Leong et al., (2011)	Peanut product	4	AFB1	2.77	2.11	0.89	5.98			AFB1
Malaysia	Leong et al., (2011)	Peanut product	3	AFB1	6.03	3.24	2.62	10.2			AFB1
Malaysia	Leong et al., (2011)	Peanut product	3	AFB1	0.99	0.15	0.87	1.18			AFB1
Malaysia	Leong et al., (2011)	Peanut product	2	AFB1	1	0.02	0.99	1.02			AFB1
Malaysia	Khalisanni et al., (2022)	Rice	36	AFB1	3.56	0.35					AFB1
Malaysia	Khalisanni et al., (2022)	Rice	36	AFB1	1.296	0.216				0.45	AFB1 (converted from TAF)
Malaysia	Khalisanni et al., (2022)	Rice	36	AFB1	1.67	0.2					AFB1
Malaysia	Khalisanni et al., (2022)	Rice	36	AFB1	1.21	0.58					AFB1
Malaysia	Khalisanni et al., (2022)	Rice	36	AFB1	1.21	0.35					AFB1
Malaysia	Khalisanni et al., (2022)	Rice	36	AFB1	2.42	0.24					AFB1
Malaysia	Khalisanni et al., (2022)	Rice	36	AFB1	1.035	0.2025				0.45	AFB1 (converted from TAF)
Malaysia	Khalisanni et al., (2022)	Rice	36	AFB1	3.2985	0.7065				0.45	AFB1 (converted from TAF)
Malaysia	Khalisanni et al., (2022)	Rice	36	AFB1	2.9655	0.4725				0.45	AFB1 (converted from TAF)
Malaysia	Khalisanni et al., (2022)	Rice	36	AFB1	0.3285	0.153				0.45	AFB1 (converted from TAF)
Malaysia	Khalisanni et al., (2022)	Rice	36	AFB1	0.6255	0.2115				0.45	AFB1 (converted from TAF)
Malaysia	Khalisanni et al., (2022)	Rice	36	AFB1	0.972	0.2655				0.45	AFB1 (converted from TAF)
